# Supplementary material for: Butyrate prevents visceral adipose tissue inflammation and metabolic alterations in a Friedreich’s ataxia mouse model
Source: iScience. 2023 Aug 28;26(10):107713. doi: 10.1016/j.isci.2023.107713 (PMC10494209; doi:10.1016/j.isci.2023.107713)
Supplement: Table S1. Targeted metabolomic analysis results, related to Figure 6. — Raw areas for each metabolite are reported [file mmc2.xlsx]

## Sheet: BTR eWAT
Group	Ac-CoA	dAMP	dCTP	DHAP/GAP	dIMP	dTMP	Sedoheptulose-7P	E4P	GTP	ITP	Lactate	Malate	Mal-CoA	PEP	Suc-CoA	ADP	AMP	ATP	cAMP	Citrate	CMP	CoA	CTP	dADP	dATP	dCDP	dCMP	dGDP	dGMP	dGTP	dITP	dTTP	dUMP	FAD	Fructose Bis-P	Fumarate	GDP	Glucose	Glucose-6P	GMP	IMP	Iso-citrate	NAD	NADH	NADP	Ossalacetato	Piruvato	R-X-Ru-5P	Succinate
ctrl wt	5926.3	8301.5	12127.1	236862	17913.5	1538.9	232440	11634.4	8423.9	8720.3	1.25066e+06	2.00516e+06	820.9	44973.1	764.9	33098.9	2.68969e+06	5105.2	17101.9	1.10633e+06	50374.7	1113.7	17066.6	8792	5451	14280.5	8250.2	34590.2	2441966	685.2	10775.1	8075.1	23102.1	15537.9	39903.2	53427.1	3380.6	1340570	992710	825655	411427	52019.5	61090.8	12076.3	16437.3	35383.5	4197.7	1.02796e+06	1.77177e+06
ctrl wt	6014.1	5524.8	11140.1	133256	10137.6	1039	169467	6923	6878.7	5997.6	1.21352e+06	1.01992e+06	1074.4	16668.6	525.1	29873.7	2901857	4844.4	9906.2	1.17774e+06	43041.7	690.7	19769.3	6323.2	4065	13020.1	4570.7	34211.5	2.61581e+06	1042.8	7413.9	8450.3	12645.1	10845.5	21294	115362	5250.1	1.432e+06	559655	667270	278971	42963.5	18058.8	9095.3	20241.8	72700.1	3459.6	754588	1.67383e+06
ctrl wt	2811.1	2838.9	3749.8	53771.8	5996.7	772.9	63235.1	3779.6	2653	2618.9	505736	378388	401.1	9160.1	425.8	14170.7	1024954	1852.1	3868.2	819406	22242.7	413.9	6073.9	7040.2	1448	9239.1	2466.8	11271.9	958084	276.2	3171.5	3988.4	6213.2	3796	9743.4	83738.6	1042	721873	207864	357302	195218	18945.1	4686.3	1077.8	5527.4	31210.8	1681.3	326960	665915
ctrl wt	3706.5	2822.1	2712.3	125459	2237.5	1203	133663	9480.1	3851.7	3371.3	430427	473810	461	8992.7	458	10284.3	932890	1784.4	3629.8	705547	32173.2	690.8	6216.7	10560.6	4421.4	12417.3	4645	7841.8	885306	137.7	2062.9	4846.4	7739.5	2901.2	11303	61144.9	345.5	1.2983e+06	433934	359627	314861	17924.6	6978.4	3473.8	2694	22823.1	1751.6	435542	642332
ctrl KIKO	4031.3	7583.1	10747.6	148325	13752.6	1705	148719	4284.8	6867	7104	1.26064e+06	800402	380.9	26801.7	984.2	25445.9	2223402	4776.4	10662	1.36633e+06	31354.2	621.7	15836.8	5273	5251.9	6794.5	4839.7	25260	1.99636e+06	898	8734	6843.9	9227.8	8565.5	20893	44113.2	1663.9	1.49524e+06	380486	585147	279877	46581.6	31599	9327.4	7391.2	25818.3	833.4	834798	1.51181e+06
ctrl KIKO	2999.6	4051.9	6391.8	267674	8092.4	1410	174838	5535.7	4679.6	4066.8	793127	1233061	419.5	12962.2	490.5	14467.4	1.46187e+06	3532.9	3159.6	570960	43683	552.9	11957.4	6011.3	2831.5	13642.6	2751.2	18825.5	1.45004e+06	276.3	6510.9	5736.7	5900.5	7114.9	15148	57303	3664.8	1.02681e+06	434850	476602	327457	13648.7	16372.8	4892.7	8890.1	17820.8	2704.9	313050	1.2863e+06
ctrl KIKO	7283.6	8519.8	8557.6	283718	7110.4	1027.7	190747	6586.9	5306.8	5443	704977	1158689	290.9	17328.6	866.8	16950.9	2.33388e+06	2311.1	8191.3	1.15426e+06	55475.5	542.7	14166.8	5116.8	4074.8	9293.5	4253.2	23321	2.14403e+06	138.9	4907.6	6056.7	6337.8	6626.7	13659.6	56741.9	1454	1.40948e+06	664070	557501	282276	32629	38734.5	8564.9	7585.3	16774.2	4215.6	744261	1.11802e+06
ctrl KIKO	3620.2	7641.5	5321	191248	7391.3	823.5	214864	7946.4	5818.8	4594.9	1.34107e+06	1.53015e+06	763.3	22691.2	625.6	12911.5	1.10893e+06	3516.9	8418.1	773784	24510.9	493	11069.8	6516.4	4003.8	6767.5	5787.7	16582.4	993765	138.8	6189.9	6484.9	14846.2	6286.3	21294.6	61298.8	2310.7	1300776	946735	389203	219082	23201.7	22617.5	6228.8	5597.7	28058.8	1253.7	764274	1.62593e+06
BTR KIKO	2256.7	6899.4	5412.2	172869	4206.3	2144	123870	7085.9	4343.3	4558.2	543272	710380	417.7	12339.3	284.7	14675.6	1.7158e+06	2886.4	2417.4	803225	33838.3	482.8	6952	7396.8	2278.1	9530.7	2876.8	17144.6	1.4976e+06	483	2764.3	4431.9	2812.1	4564.1	12362.6	64699	1118.9	953052	378488	407366	256183	20415	12374.5	5224.8	6009.6	21778.4	1728.2	364517	1.00895e+06
BTR KIKO	2129.9	4606.7	4171.8	175806	4297.6	1508.9	117945	5319.9	3737.6	3881.5	463507	652747	316.6	10751.2	177	10409	1.59648e+06	2835.7	2390.8	703183	37728.4	345.4	6365	9602.9	1595.3	15058.8	4676.9	5950.2	1.46219e+06	276.3	1856.1	4297.7	2141.4	3388.3	7833.7	82462.8	1520.4	1.11047e+06	403971	353017	164075	18315.6	11331.9	4616.9	2555.6	14833.6	2688.7	277785	711751
BTR KIKO	3276.5	8620	6893.5	286542	9090.2	1782	136011	4891.9	5736	6442.8	643034	874305	754.1	9596.9	675.6	22203.6	1.99236e+06	1815.3	4392.9	1.1436e+06	56490.7	462	13022.1	11363.5	2436.4	12202.7	2677.1	21131.1	1852924	482.8	5851.4	6691.6	4500.6	7288.2	15268.1	51294.3	2348.6	1.29136e+06	438136	525798	400786	36530.2	19241.5	6327.9	11879.6	20514	1850	319894	866542
BTR KIKO	7126.1	8997.9	7046.4	314412	9368.3	1816.6	181361	7518.6	8134.6	8677.7	647783	1.34312e+06	563.8	16865.2	356.5	25220.5	2.07197e+06	3092.7	5778.9	1.4119e+06	40761.3	423.8	14652.8	8676.4	3918.3	9845.7	3269.6	29107	1.87985e+06	837.1	5044.5	8036.6	6769.8	6217.8	40702.3	50750	3385.4	1.36595e+06	873399	578941	446711	43261.9	22321.2	7221.4	8634.5	20822.9	985.4	417152	1.05212e+06
ctrl wt	0.169386	0.237275	0.346619	6.77003	0.512007	0.0439851	6.64363	0.332536	0.240773	0.249245	35.7466	57.312	0.0234631	1.28543	0.0218625	0.946038	76.8773	0.145918	0.488809	31.6213	1.43982	0.031832	0.4878	0.251294	0.155801	0.408168	0.235809	0.988663	69.7967	0.0195845	0.307976	0.230804	0.660308	0.444107	1.14052	1.52706	0.0966249	38.3164	28.3738	23.599	11.7595	1.48683	1.74611	0.345167	0.469814	1.01134	0.119979	29.3813	50.6409
ctrl wt	0.183175	0.168273	0.339302	4.05868	0.308768	0.0316455	5.16157	0.210858	0.209509	0.182673	36.9611	31.0645	0.0327237	0.507687	0.0159933	0.909883	88.3838	0.147549	0.30172	35.8712	1.31095	0.0210371	0.602127	0.19259	0.12381	0.396562	0.139213	1.042	79.6716	0.0317613	0.22581	0.257376	0.38514	0.330329	0.648566	3.51367	0.159906	43.6154	17.0458	20.3235	8.49682	1.30857	0.550029	0.277022	0.616518	2.21428	0.105371	22.983	50.981
ctrl wt	0.202454	0.204456	0.270058	3.87261	0.431879	0.0556638	4.55415	0.272204	0.191067	0.188612	36.4228	27.2513	0.028887	0.659705	0.0306659	1.02057	73.8166	0.133387	0.278585	59.0131	1.60191	0.0298088	0.437439	0.507031	0.104284	0.665394	0.177657	0.811795	69.0006	0.0198918	0.228409	0.287242	0.447471	0.273386	0.701714	6.0308	0.0750442	51.9889	14.9702	25.7327	14.0595	1.36441	0.337504	0.0776225	0.39808	2.24778	0.121086	23.5474	47.9588
ctrl wt	0.287237	0.2187	0.210191	9.72249	0.173396	0.0932269	10.3582	0.734664	0.298489	0.26126	33.3561	36.7181	0.0357254	0.696892	0.0354929	0.796985	72.2946	0.138283	0.281293	54.6766	2.49327	0.0535338	0.481765	0.818397	0.342638	0.962283	0.359966	0.607703	68.6071	0.0106711	0.159865	0.375573	0.599775	0.22483	0.87593	4.73845	0.0267746	100.612	33.6279	27.8694	24.4003	1.38907	0.540794	0.269203	0.208772	1.76868	0.135741	33.7525	49.7777
ctrl KIKO	0.159007	0.299101	0.423919	5.85039	0.542446	0.0672506	5.86593	0.169006	0.270856	0.280204	49.7237	31.5704	0.0150239	1.05714	0.0388199	1.00367	87.698	0.188396	0.420543	53.8925	1.23671	0.0245218	0.624653	0.207984	0.207151	0.267996	0.190893	0.996334	78.7426	0.0354199	0.344496	0.269945	0.363973	0.33785	0.824086	1.73996	0.0656294	58.977	15.0076	23.08	11.0392	1.83732	1.24636	0.367902	0.291532	1.01835	0.0328719	32.9271	59.6305
ctrl KIKO	0.173481	0.23434	0.369667	15.4808	0.46802	0.0815467	10.1117	0.320155	0.270643	0.235202	45.8702	71.3135	0.0242616	0.749663	0.0283679	0.836716	84.5465	0.204324	0.182734	33.0212	2.52639	0.0319767	0.691551	0.347661	0.163759	0.789014	0.159114	1.08876	83.8623	0.0159797	0.376555	0.33178	0.341253	0.411487	0.876078	3.31409	0.211952	59.3851	25.1494	27.564	18.9383	0.789367	0.946914	0.282967	0.514155	1.03066	0.156437	18.1051	74.3928
ctrl KIKO	0.431939	0.50525	0.507491	16.8253	0.421668	0.0609457	11.3119	0.390623	0.314709	0.322786	41.8073	68.7137	0.0172512	1.02764	0.0514039	1.00524	138.406	0.137055	0.485769	68.451	3.28986	0.0321837	0.840134	0.303442	0.241648	0.551133	0.252228	1.38301	127.148	0.00823719	0.291035	0.359181	0.375851	0.392983	0.810055	3.36497	0.0862266	83.5862	39.3813	33.0615	16.7398	1.935	2.29707	0.507924	0.449831	0.994761	0.249998	44.1369	66.3022
ctrl KIKO	0.157767	0.333014	0.231888	8.33455	0.322111	0.0358879	9.36371	0.346302	0.253582	0.200244	58.4435	66.6833	0.0332644	0.988876	0.0272635	0.56268	48.3267	0.153266	0.366858	33.7213	1.06818	0.0214848	0.482419	0.283983	0.174485	0.294926	0.252226	0.722656	43.308	0.00604887	0.269754	0.28261	0.646993	0.273955	0.928013	2.67138	0.1007	56.6875	41.2584	16.9614	9.54754	1.01112	0.985664	0.271449	0.243946	1.22279	0.0546359	33.3069	70.8574
BTR KIKO	0.160879	0.491855	0.385833	12.3238	0.299865	0.152845	8.83062	0.505151	0.309632	0.324952	38.7296	50.6427	0.0297776	0.879663	0.0202961	1.04622	122.318	0.20577	0.172335	57.2616	2.41232	0.0344186	0.495605	0.527315	0.162405	0.679439	0.205086	1.22223	106.763	0.0344329	0.197066	0.315948	0.200473	0.325373	0.881324	4.61236	0.0797659	67.9426	26.9822	29.0409	18.2632	1.45538	0.882173	0.372474	0.428422	1.55257	0.123203	25.9863	71.9278
BTR KIKO	0.1783	0.38564	0.349233	14.7172	0.359764	0.126314	9.87348	0.445344	0.312885	0.324931	38.8015	54.6433	0.0265035	0.900013	0.0148172	0.871367	133.646	0.237384	0.200141	58.8654	3.15835	0.0289144	0.532832	0.803886	0.133547	1.26061	0.391517	0.498108	122.404	0.0231299	0.155379	0.359773	0.179263	0.283644	0.655781	6.90319	0.127277	92.9608	33.8176	29.5521	13.7352	1.53325	0.948625	0.386494	0.213937	1.24176	0.225079	23.2541	59.5827
BTR KIKO	0.181617	0.477807	0.382107	15.883	0.50387	0.0987764	7.5391	0.271158	0.317947	0.357125	35.6434	48.4628	0.0417998	0.531957	0.0374486	1.23075	110.436	0.100622	0.243499	63.39	3.13128	0.0256087	0.721816	0.62988	0.13505	0.676396	0.148392	1.1713	102.708	0.0267616	0.324344	0.370916	0.249469	0.403985	0.846312	2.84325	0.130183	71.5804	24.2859	29.145	22.2156	2.02487	1.06656	0.350756	0.658487	1.13709	0.102546	17.7317	48.0325
BTR KIKO	0.376297	0.475138	0.372088	16.6027	0.494697	0.0959263	9.57685	0.397023	0.429551	0.45823	34.2065	70.924	0.0297717	0.890574	0.0188251	1.33178	109.412	0.163311	0.305157	74.556	2.15242	0.0223789	0.773747	0.458161	0.206907	0.519906	0.172653	1.53701	99.2661	0.0442034	0.266377	0.424376	0.357482	0.328334	2.1493	2.67988	0.178767	72.1296	46.1202	30.5712	23.5887	2.28446	1.17868	0.381329	0.455948	1.09956	0.0520345	22.0279	55.5576
[truncated: 64 more columns]
